# Supplementary material for: Internalization of Lactobacillus crispatus Through Caveolin-1-Mediated Endocytosis Boosts Cellular Uptake but Blocks the Transcellular Passage of Neisseria meningitidis
Source: Microorganisms. 2025 Feb 21;13(3):479. doi: 10.3390/microorganisms13030479 (PMC11945323; doi:10.3390/microorganisms13030479)
Supplement: Supplementary file 1 [file microorganisms-13-00479-s001.zip]

Archive with 1 entries (1 files):
- microorganisms-3434455-supplementary.pdf
